# Supplementary material for: Castalin Induces ROS Production, Leading to DNA Damage and Increasing the Activity of CHK1 Inhibitor in Cancer Cell Lines
Source: Antioxidants (Basel). 2025 Sep 8;14(9):1096. doi: 10.3390/antiox14091096 (PMC12466859; doi:10.3390/antiox14091096)
Supplement: Supplementary file 1 [file antioxidants-14-01096-s001.zip]

Archive with 5 entries (5 files):
- Table S1.pdf
- antioxidants-3826809-supplementary.xlsx
- Supplementary Figure Legends.pdf
- Supplementary S1.jpg
- Supplementary S2.jpg
