# Supplementary material for: Castalin Induces ROS Production, Leading to DNA Damage and Increasing the Activity of CHK1 Inhibitor in Cancer Cell Lines
Source: Antioxidants (Basel). 2025 Sep 8;14(9):1096. doi: 10.3390/antiox14091096 (PMC12466859; doi:10.3390/antiox14091096)
Supplement: Supplementary file 1 [file antioxidants-14-01096-s001.zip › antioxidants-3826809-supplementary.xlsx]

## Sheet: Sheet2
Table S2: differentally expressed genses following Castalin treatment
Gene Name	fold change Castalin vs DMSO	p-value Castalin vs DMSO	p-adj Castalin vs DMSO
SPRY1	3.65391	8.36923e-21	1.27662e-17
DDIT4	3.02664	7.85821e-22	1.91788e-18
ARRDC3	2.70025	3.65494e-35	4.46012e-31
ADM	2.26918	2.54939e-33	1.55551e-29
CCL20	2.17664	4.47927e-05	0.00414095
EFNA1	2.17086	1.0523e-21	2.14021e-18
SLC2A3	2.14793	5.10035e-30	2.07465e-26
TNFSF10	2.14195	1.47702e-13	1.28744e-10
CXCL8	2.07155	6.6217e-06	0.00103596
IL11	2.02321	4.58804e-16	5.0898e-13
CLK1	2.00731	4.58185e-08	1.51114e-05
BMT2	1.9915	6.296e-11	3.34044e-08
JUN	1.98516	0.00112016	0.0281841
HILPDA	1.97443	4.2771e-07	9.66545e-05
NFIL3	1.95768	1.06756e-28	3.25685e-25
BHLHE40-AS1	1.91927	2.06183e-07	5.24177e-05
DNAJB9	1.8945	2.38536e-09	1.11956e-06
RAB20	1.88636	3.79734e-09	1.59789e-06
SLC16A6	1.86476	2.10031e-21	3.66144e-18
BHLHE40	1.86393	1.38153e-13	1.28744e-10
KCTD11	1.83345	2.31074e-11	1.34276e-08
STC2	1.81386	4.00439e-14	4.07213e-11
NR4A2	1.78489	4.28286e-12	2.61319e-09
KDM3A	1.76182	3.41849e-12	2.19557e-09
KDM3A	1.76182	3.41849e-12	2.19557e-09
AL731563.2	1.74056	3.2198e-07	7.41344e-05
SLC2A1	1.73259	6.12919e-20	8.31051e-17
FUT11	1.72872	2.07233e-12	1.48757e-09
PPP1R3C	1.71306	3.53434e-13	2.8753e-10
SLCO1B3	1.71019	0.00141567	0.0314671
MAFF	1.70289	3.74624e-09	1.59789e-06
CXCR4	1.68317	2.40331e-18	2.93276e-15
INSIG2	1.68061	7.40914e-09	2.82543e-06
AC234917.3	1.67189	0.00153149	0.0325588
TCAF2	1.66918	0.00359683	0.0497648
AL450467.1	1.66023	0.000472364	0.0180698
PFKFB4	1.63943	0.0021205	0.0381098
PDK1	1.63035	1.07804e-08	3.86921e-06
MAP3K8	1.60843	2.46023e-05	0.00268055
RLF	1.60285	0.000481667	0.0183681
ANKRD37	1.59773	3.48276e-09	1.57408e-06
FOXD1	1.58326	5.18175e-07	0.000112916
P4HA1	1.58178	2.27962e-12	1.54546e-09
ANGPTL4	1.58052	1.85767e-07	4.82321e-05
KLHL24	1.57955	2.6736e-05	0.00281258
C9orf72	1.57923	8.04657e-05	0.00624181
VLDLR	1.57553	7.39119e-08	2.25487e-05
AGR2	1.5647	0.00356298	0.0495206
ANKZF1	1.56164	7.76029e-07	0.000157831
ATF3	1.5559	7.89311e-06	0.00116048
PTPRB	1.55497	0.000105143	0.00725721
AMIGO2	1.55291	0.000276058	0.0132556
APOC1	1.54864	0.00218058	0.0383888
RNF113A	1.54823	1.15596e-07	3.44053e-05
S100P	1.54719	8.94527e-05	0.00657585
ZDHHC13	1.54455	0.000576252	0.0205015
DIPK2A	1.54388	9.71198e-07	0.000194287
PFDN4	1.54159	4.57269e-06	0.000754061
AC008945.1	1.53975	0.00113001	0.0282895
TGDS	1.53726	0.000138485	0.00862211
COQ10B	1.53478	6.00558e-09	2.36407e-06
AL158151.1	1.53212	0.00096699	0.0258326
PMAIP1	1.52809	4.17799e-05	0.00399315
BNIP3L	1.52598	6.18436e-10	3.01871e-07
SLPI	1.52464	0.000368114	0.0157066
PPP1R3B	1.523	0.000923223	0.0252038
AL590867.2	1.52279	0.000775528	0.0228593
TNFRSF10D	1.51127	5.25272e-06	0.000843407
RPS3AP26	1.50673	0.00143213	0.0317751
HSD17B7	1.50635	0.000859598	0.0242137
SPAG4	1.50083	4.83161e-05	0.00443309
PIGA	1.49987	4.102e-06	0.000685708
CD58	1.49639	0.000125024	0.00802984
GGH	1.49605	4.96813e-05	0.00452434
AC243919.1	1.49325	0.000131662	0.0083247
TIPARP	1.4919	2.54099e-11	1.40944e-08
VEGFA	1.49035	4.69543e-09	1.90994e-06
ZNF432	1.48666	0.000777548	0.0228637
SELENOP	1.48509	9.37508e-05	0.00676948
RWDD2A	1.48084	0.000264539	0.0129645
CLEC2B	1.48012	0.000137686	0.00861633
SPINK6	1.4795	0.000429574	0.017131
SERTAD1	1.47931	6.05092e-08	1.89332e-05
EFNA3	1.4793	0.000312604	0.0138716
ELF3	1.47894	1.10422e-05	0.00149214
UGCG	1.47375	7.22688e-06	0.00108876
CENPK	1.47268	0.000277371	0.0132556
PNRC1	1.47267	3.18944e-07	7.41344e-05
AL135905.2	1.46585	5.13886e-06	0.000836126
CLDND1	1.46329	0.00062705	0.0211964
STC1	1.45994	2.1531e-07	5.3621e-05
RIMKLA	1.4547	0.00310597	0.046041
ARL6IP6	1.45274	6.17469e-05	0.00523262
ZNF160	1.45016	0.000817479	0.0234722
CD55	1.44944	1.23919e-07	3.60044e-05
PPM1N	1.44887	0.00285365	0.0439686
RPS3AP6	1.44745	0.000706062	0.0224531
SDHAF4	1.44698	0.00210801	0.0380534
MED31	1.44421	0.000353267	0.0154513
HK2	1.44324	0.000919158	0.0251491
FOXC2	1.44263	0.000175774	0.00996836
AKR1C1	1.44192	5.96742e-05	0.00516457
BNIP3	1.43894	1.1892e-08	4.14625e-06
MR1	1.43645	6.28314e-05	0.00528781
AUH	1.43589	0.00070088	0.0224531
PTGS2	1.43561	9.7674e-06	0.00135445
ZNF654	1.4354	0.000370043	0.0157339
IER3	1.4315	1.60204e-07	4.54644e-05
F3	1.43133	2.61589e-07	6.25916e-05
SINHCAF	1.42872	2.06459e-05	0.00231139
BIRC2	1.42724	0.00076779	0.0228305
C4orf33	1.42508	0.0010499	0.0269725
MIR4458HG	1.42466	0.000122279	0.0079371
ICAM5	1.42439	0.00197814	0.0373495
COX20P1	1.42415	0.00281312	0.0436194
ERO1B	1.42291	0.000108917	0.00737417
PTPRR	1.42217	5.73998e-07	0.000120767
SEC61G	1.42055	3.10858e-08	1.05372e-05
HSCB	1.41875	0.00321855	0.0466125
ARL16	1.41851	0.00199188	0.0373623
PDCD10	1.4172	0.00024973	0.0124386
SNHG30	1.4131	0.00309906	0.046041
PDE4D	1.41273	5.34686e-06	0.000847373
WSB1	1.41242	2.29212e-07	5.59415e-05
RPL9	1.41128	0.000121764	0.0079371
HERPUD1	1.41093	5.3453e-07	0.000114436
BBS10	1.41082	0.0020197	0.0376814
UNC50	1.41043	6.15217e-05	0.00523262
SNHG5	1.40743	4.18851e-05	0.00399315
C17orf75	1.40739	8.3076e-06	0.00120175
IKBIP	1.40517	3.46856e-05	0.00349808
SMIM20	1.4039	0.000135238	0.00850678
CLDN7	1.40285	6.91391e-06	0.00106798
GAS5	1.39925	0.000388786	0.0160826
PRDX4	1.39464	0.000230092	0.0115649
H2AC6	1.39429	0.00327835	0.0471247
CEP83	1.39312	0.000689144	0.0224531
NXT1	1.39239	0.00149702	0.0322759
KATNBL1	1.39069	0.00255173	0.0416328
CSRNP1	1.38527	0.000155902	0.00919066
NIPSNAP3A	1.38502	0.00203734	0.0376814
GSTO1	1.38417	7.38488e-05	0.00600785
FAM162A	1.38087	1.79416e-06	0.000347525
KRBOX4	1.38085	0.00185225	0.0361914
COMMD6	1.38058	0.000897233	0.0248839
RPL7P9	1.37857	0.00251045	0.0414547
PARD6B	1.37835	0.0020958	0.0380534
MOSPD1	1.37779	8.91252e-06	0.00126465
IGFBP3	1.37693	0.00045807	0.0178978
PLAUR	1.37681	8.72318e-09	3.22573e-06
TMEM39A	1.37675	4.03009e-05	0.00393433
AC004057.1	1.37599	0.00160621	0.0335627
RBX1	1.37317	0.000153014	0.0090642
TSPAN8	1.36986	0.00126086	0.0299345
BTG1	1.36911	5.37938e-08	1.72749e-05
CEP44	1.36811	0.00207595	0.0378667
IMP3	1.36792	0.000301266	0.0136161
RSL24D1	1.36728	0.000659	0.0219122
ZFAND1	1.36722	0.000851069	0.0240965
IPMK	1.36528	0.000699674	0.0224531
MRPL33	1.36462	0.000102071	0.00711756
AC105328.1	1.36432	0.000454339	0.0178273
NDUFS4	1.36396	0.00177129	0.0354926
ARSG	1.36158	8.27749e-05	0.00631314
OSTC	1.36156	0.00120059	0.0291933
PEX2	1.36137	0.000285527	0.013505
RBIS	1.36103	0.000393256	0.0162125
TCEAL1	1.35782	0.00352933	0.0493338
RPS18	1.35733	0.000564873	0.0203338
C4BPB	1.35705	0.000513605	0.0191925
NDUFB6	1.35655	0.000773747	0.0228593
TXNDC9	1.3562	0.00141332	0.0314671
COX7B	1.35551	0.000848263	0.0240729
KLF6	1.35512	0.00058999	0.0207073
B2M	1.35505	0.000699397	0.0224531
TXNDC17	1.35486	7.79904e-05	0.00617998
RPL39	1.35267	0.000147051	0.00883975
C4orf3	1.35254	2.23413e-06	0.000424151
HSPA14	1.35198	0.000252801	0.0124392
IER3-AS1	1.35005	0.000564561	0.0203338
HBP1	1.34997	1.19935e-05	0.0015566
SELENOF	1.34961	0.00136765	0.0309179
RPS27A	1.34928	0.000374386	0.0157485
HCG20	1.34927	0.000177063	0.00996836
GLRX	1.34848	1.54219e-05	0.00186449
COMMD3	1.34802	0.00193155	0.0368617
CCN5	1.34774	0.000297224	0.0135927
SNHG29	1.34768	0.000499597	0.0188166
RPSAP47	1.34445	0.00137215	0.0309507
RCAN1	1.34352	6.24702e-07	0.000129207
NDUFA4	1.34283	0.000953646	0.0256895
ZNF567	1.34278	0.0026622	0.0423006
OLR1	1.34267	1.29073e-05	0.00160722
RPS21	1.34256	0.000572714	0.0204352
NRBF2	1.34062	0.00341294	0.0482038
TM2D1	1.34026	0.00114279	0.0284601
SSR4	1.34008	0.000737286	0.0224531
RPL21	1.3398	0.000386998	0.0160826
BZW1-AS1	1.33906	0.000756993	0.022658
SERPINI1	1.33874	0.00161985	0.033732
AKR1C3	1.33858	0.000691527	0.0224531
CHMP5	1.33792	0.000119097	0.00781367
ATP6V1G1	1.3379	0.000146682	0.00883975
SNRPG	1.3373	0.000619736	0.0211393
TMEM14B	1.33717	0.00209508	0.0380534
NDUFB3	1.33647	0.00190442	0.0366402
PCID2	1.33617	1.98842e-05	0.00224672
LRRC75A	1.33613	0.000117322	0.00778084
RPS15A	1.33576	0.000363782	0.0156863
CD46	1.33383	0.000297406	0.0135927
FAM210A	1.33223	0.000250989	0.0124387
RHOB	1.33219	1.83089e-07	4.82321e-05
C12orf4	1.33153	0.000620166	0.0211393
ZNF277	1.33073	0.00218958	0.0383888
CCDC59	1.32939	0.00241366	0.0404283
HPF1	1.32915	0.00153982	0.0326222
EFCAB2	1.32912	0.00256164	0.0416328
RPL34	1.32863	0.000358723	0.0156339
CAPZA2	1.32819	0.00103418	0.026838
NDUFA2	1.32766	0.00304279	0.0456718
CCDC186	1.32747	0.000892026	0.0247959
TFB2M	1.3274	0.000757557	0.022658
RPS6	1.32676	0.000463582	0.0179149
FAM216A	1.32589	0.000967499	0.0258326
SFT2D1	1.32557	0.000366837	0.0157066
MOCS2	1.32474	0.000688504	0.0224531
ROMO1	1.32465	0.00141079	0.0314671
YRDC	1.3236	1.14629e-05	0.00150763
CCNG2	1.32343	5.0247e-05	0.00454196
NDUFAB1	1.32248	0.00018719	0.0103361
TMEM14C	1.32172	0.00113465	0.0283152
SLC25A36	1.32115	0.000583968	0.0206571
TAF13	1.31977	0.00110422	0.0279931
ATP5MD	1.31973	0.000449267	0.0177424
BTG3	1.3197	0.000630727	0.0212618
RPS27L	1.31917	0.000812288	0.0234335
MRPL17	1.31827	0.000276912	0.0132556
PLGRKT	1.31821	0.00150323	0.0323222
S100A4	1.31818	0.000362696	0.0156863
PIN4	1.31806	0.000307329	0.0137721
GNL3	1.31769	2.60291e-06	0.000467202
HACL1	1.31682	3.22916e-06	0.000567328
PGK1	1.31636	2.29402e-06	0.000424151
CDKN1A	1.31543	1.11272e-05	0.00149214
COX6C	1.31429	0.000290777	0.0135927
TMEM68	1.31403	0.00226083	0.038864
COX7A2	1.31354	0.000432161	0.017178
TPT1	1.31337	0.00103587	0.026838
PTS	1.31228	0.00277181	0.0432089
PCOLCE2	1.31178	0.00103287	0.026838
SAP30	1.31069	0.000310732	0.0138389
GMNN	1.30994	0.00189901	0.0366092
MSANTD3	1.30948	0.000249338	0.0124386
ATG5	1.30937	0.00100346	0.0263337
IGFBP7	1.30769	0.00018425	0.0102667
ERRFI1	1.30765	3.25436e-06	0.000567328
GABARAPL2	1.30762	0.000524452	0.0192553
GPN3	1.30745	0.00244394	0.0407424
RPA3	1.30698	0.00198187	0.0373495
MRPL32	1.30683	0.00286851	0.0440862
UBE2T	1.30637	0.00276474	0.0432089
IFT20	1.30581	0.000991218	0.0261249
BZW1	1.30489	2.51514e-05	0.00271613
RPS29	1.30488	0.00203023	0.0376814
FANCL	1.30479	0.000144556	0.00883975
PON2	1.30342	0.000177262	0.00996836
RPS13	1.30313	0.00132694	0.0307328
CFAP36	1.30281	0.000733476	0.0224531
TNFAIP8	1.30279	0.000294859	0.0135927
TMEM165	1.30234	0.00137781	0.0309638
RNF145	1.30161	0.000109981	0.00737417
DPM1	1.301	0.0013236	0.0307328
RPS12	1.30099	0.00059069	0.0207073
MRPL13	1.30084	0.00327861	0.0471247
PNPLA8	1.30079	3.88639e-05	0.00382465
C17orf58	1.30024	0.00117889	0.0290041
CNOT8	1.29977	0.000338812	0.0149261
RPL5	1.29947	0.000643089	0.0215083
SDF2	1.29849	0.000609728	0.0210456
XBP1	1.29791	1.27745e-05	0.00160708
TMEM106C	1.29768	0.00230124	0.0392755
RASSF1	1.29572	0.0020246	0.0376814
RFC4	1.29478	0.000365918	0.0157066
MICU2	1.29472	0.000720108	0.0224531
LGALS3	1.2945	7.13371e-05	0.00588193
LAMTOR5-AS1	1.29355	0.000139547	0.00864413
RPS8	1.29349	0.000751659	0.0226481
RPL24	1.29346	0.00144885	0.0319737
COG6	1.29262	0.000144994	0.00883975
RPL27A	1.29198	0.00116084	0.0288508
TPM1	1.29117	3.64264e-06	0.000617377
YEATS4	1.29094	0.00342596	0.0482117
AC025164.1	1.28975	0.00361779	0.0498374
YPEL5	1.28832	0.00159841	0.0334569
DYNLT1	1.28632	0.000969543	0.0258326
RPS14	1.28543	0.00244864	0.0407649
CXADR	1.28525	0.000775074	0.0228593
GFM2	1.28522	0.000289009	0.0135927
GPX8	1.28508	0.00117315	0.0289798
HPRT1	1.28478	0.00134486	0.0307328
EIF4A2	1.284	0.000109493	0.00737417
ERLEC1	1.28312	0.00021636	0.0111874
RPS20	1.28281	0.000768936	0.0228305
TVP23B	1.28258	0.000987383	0.0260802
AC135457.1	1.28247	8.08166e-05	0.00624181
TMEM59	1.28208	0.00164431	0.034067
PRELID3B	1.28175	0.00241516	0.0404283
JMJD6	1.2816	0.00110484	0.0279931
OCIAD2	1.28022	0.00198934	0.0373623
NEK7	1.27934	0.00270796	0.0428047
FKBP14	1.27899	0.00217868	0.0383888
RPAIN	1.27888	0.00134257	0.0307328
NDRG1	1.27819	0.00154713	0.0326571
TDG	1.27797	2.62274e-05	0.00280748
ANAPC16	1.27489	0.000362825	0.0156863
EEF1A1	1.27481	0.00280587	0.0436179
RPL27	1.27475	0.0033881	0.0480197
REXO2	1.27455	0.000101749	0.00711756
NPC2	1.27433	0.000943397	0.0254696
LYRM4	1.27391	0.00325042	0.0469407
NDUFA1	1.27355	0.00148662	0.032126
ZNHIT1	1.2731	0.00179075	0.0355905
PPP2R3C	1.27298	0.000295919	0.0135927
CITED2	1.27298	1.58873e-05	0.00190072
ALG2	1.27294	0.0034266	0.0482117
SGK1	1.27266	4.68762e-07	0.000104006
GPRC5A	1.27251	4.39043e-05	0.00414095
TMSB10	1.27233	0.00201664	0.0376814
AK4	1.27218	0.000127065	0.00807589
HINT1	1.27176	0.00210196	0.0380534
SUB1	1.27173	0.00289731	0.0443185
ACTR10	1.26953	0.000622037	0.0211441
RPL10A	1.26936	0.00176185	0.0353984
DECR1	1.26866	0.00220382	0.0383888
DPY19L4	1.26851	0.00317198	0.0464678
IL18	1.26689	0.00301578	0.0454607
PPIAP22	1.26677	0.00277248	0.0432089
ARL3	1.26669	0.0020808	0.0378985
S100A6	1.26635	0.000208364	0.0109598
VAMP8	1.26608	0.003025	0.0454607
KLF10	1.26573	0.00300898	0.0454607
GRPEL1	1.26532	1.14897e-05	0.00150763
CBX3	1.26506	0.00204579	0.0376814
AC007319.1	1.26503	0.00204655	0.0376814
IMMP2L	1.26495	0.00134298	0.0307328
RPL41	1.26482	0.00185361	0.0361914
SLC11A2	1.26461	0.000292857	0.0135927
CALM2	1.26436	0.00281873	0.043651
GINM1	1.26425	0.000271022	0.0131764
GSTM3	1.26416	0.00282475	0.0436888
MNAT1	1.26412	0.00311901	0.0460968
EIF2AK3	1.26319	0.00170164	0.0348993
TATDN1	1.26311	0.00118702	0.0290867
TM4SF1	1.2631	0.000635024	0.0213477
SNRPD2	1.26287	0.00287658	0.0440991
AC009690.2	1.26269	8.71844e-05	0.00652707
AGA	1.26268	0.000729444	0.0224531
PPIH	1.26208	0.00241307	0.0404283
ATRAID	1.26198	0.00116897	0.0289376
CRABP2	1.26179	0.000126056	0.00805371
COX5B	1.26114	0.00171591	0.0350852
INTS10	1.26052	1.348e-05	0.00166158
BOD1	1.25975	0.00210111	0.0380534
RPL31	1.25945	0.000803815	0.0234104
TBK1	1.25895	0.00128887	0.0301982
FZD6	1.25885	0.00360748	0.0497988
IAH1	1.25885	0.00235861	0.0398093
EIF1	1.25825	2.14349e-05	0.00235767
CDKN3	1.25812	0.00101037	0.026426
SNHG6	1.25781	0.00317842	0.0465062
HTATIP2	1.25757	0.000333938	0.0147647
UBL5	1.2565	0.00316673	0.0464466
RAP1B	1.25595	0.00150977	0.0323222
CEP20	1.25592	0.00178254	0.0354995
ETFA	1.25575	0.00230566	0.039296
AGPAT5	1.25553	0.00126539	0.0299835
ATP5MG	1.25539	0.00309119	0.046041
TRIT1	1.25509	0.00265381	0.0422773
FNTA	1.25448	0.00345836	0.0484528
EEF1B2	1.25415	0.00168512	0.0346772
RPL35A	1.25411	0.000613967	0.0210456
UQCRB	1.25397	6.89319e-05	0.00572228
SELENOS	1.25332	0.00122453	0.02959
NUF2	1.2529	0.00263037	0.0420687
SNX6	1.25046	0.00220643	0.0383888
ATP5MPL	1.24972	0.00215445	0.0382206
MRPL41	1.24943	0.00361845	0.0498374
UQCRH	1.24901	0.00206086	0.0377438
CPE	1.24895	0.000959648	0.0257376
CLK3	1.24884	0.00179757	0.0356679
TFPI	1.24838	0.00059096	0.0207073
ZNF331	1.24833	0.000527529	0.0192553
FAHD1	1.24829	0.000251772	0.0124387
TBC1D15	1.24773	0.00215602	0.0382206
ARPC3	1.24718	0.00269063	0.0425859
TMEM45A	1.24704	0.00073126	0.0224531
PSME1	1.24634	0.0026209	0.0420274
GRAMD2B	1.24634	1.90758e-05	0.00219605
RPL13A	1.24565	0.0030779	0.0459165
ENY2	1.24546	0.00233159	0.0396273
MXI1	1.24482	0.000957627	0.0257376
PAIP2	1.24477	0.000191499	0.010386
PPA2	1.24424	0.00332997	0.047527
SRP14	1.24384	0.00176276	0.0353984
RWDD4	1.24343	0.00117643	0.0290021
COX7A2L	1.24323	0.00331229	0.0474411
EIF3E	1.24308	0.00257105	0.0416718
FAM107B	1.24239	2.6557e-05	0.00281258
SSR3	1.24129	0.00182401	0.0360169
CPVL	1.24094	0.00193326	0.0368617
LDHA	1.24074	2.60344e-06	0.000467202
UBXN4	1.2406	0.000803369	0.0234104
NUCB2	1.2405	0.000717067	0.0224531
COX4I1	1.23998	0.00293996	0.0447336
RPS25	1.23875	0.00219421	0.0383888
MIA2	1.23875	0.00196571	0.0373495
ZBTB1	1.23872	0.00175945	0.0353984
SNX14	1.23656	0.00222897	0.0386365
TFRC	1.23654	7.43744e-06	0.00110682
NAE1	1.23643	0.00111035	0.027999
YIPF4	1.23556	0.00172295	0.0351004
ISCA1	1.23519	0.00199319	0.0373623
CENPU	1.23514	0.000528602	0.0192553
ING1	1.23452	0.00251594	0.0414892
SLC35A3	1.2345	0.00220788	0.0383888
ATP5IF1	1.23365	0.00132765	0.0307328
ATL2	1.23322	0.00210737	0.0380534
DHX40	1.23321	0.000596802	0.0207704
RARS2	1.23263	0.00274824	0.0430913
PROS1	1.2325	0.00248077	0.0411315
MPP7	1.23235	0.00124821	0.0297499
TMEM18	1.23234	0.00287515	0.0440991
ACADM	1.23184	0.00189605	0.0366092
CTNNAL1	1.23175	0.000492023	0.0185887
RPL37A	1.23157	0.00134203	0.0307328
GLT8D1	1.22936	0.00187618	0.036457
IGBP1	1.228	0.000780463	0.0228942
STXBP3	1.22726	0.000825456	0.0235728
ACOT9	1.22707	0.00148714	0.032126
SLIRP	1.22616	0.00276641	0.0432089
PGM3	1.22562	9.49523e-05	0.0068159
MFN1	1.22499	0.000463912	0.0179149
TMEM101	1.22497	0.0025213	0.0415215
SMYD2	1.22449	0.00122835	0.0296236
SAR1B	1.22394	0.00250958	0.0414547
B4GALT4	1.22378	0.000820572	0.0235057
ACP1	1.22267	0.00128142	0.0301875
KCTD9	1.22241	0.000163661	0.00955579
RPS24	1.22231	0.00166196	0.0342583
POLR2H	1.22219	0.00273457	0.0430913
RPL14	1.22196	0.00240609	0.0404283
TMPRSS3	1.22118	0.00127132	0.0300075
ELL2	1.22073	0.00161895	0.033732
MAPK6	1.22041	0.00278005	0.0432717
DCAF13	1.21869	0.00215799	0.0382206
TLCD3A	1.21847	0.00260504	0.0419384
ACAT1	1.21839	0.00145833	0.0320138
ITPRIP	1.21676	0.00159115	0.0333623
AC093866.1	1.21663	0.000867851	0.0242343
ANXA1	1.21617	0.00321073	0.0465881
MED8	1.21602	0.00291951	0.0445334
ARGLU1	1.21455	0.000489329	0.0185444
TGIF1	1.21118	0.000124407	0.00802984
TMF1	1.21111	0.00109994	0.0279931
NDUFA8	1.21069	0.0016489	0.0341043
PROCR	1.20961	0.00297862	0.045153
ODR4	1.20869	0.00199782	0.0373917
SLC25A4	1.2068	0.00327008	0.0471181
TMA7	1.20615	0.00254118	0.0416328
AQP3	1.2053	0.00041452	0.0166394
FAM102B	1.20327	0.00255022	0.0416328
DCUN1D5	1.20241	0.000652998	0.0217719
PMPCB	1.2021	0.00176316	0.0353984
SCPEP1	1.20133	0.00335339	0.0476939
PGAM1	1.2013	0.00229688	0.0392755
TSG101	1.20123	0.00229946	0.0392755
SMIM10	1.20099	0.000726703	0.0224531
UGP2	1.19867	0.00123263	0.0296282
SAP18	1.19678	0.00217426	0.0383888
SNCA	1.19655	0.00254851	0.0416328
RPL7	1.19644	0.00152546	0.0325588
VEZT	1.1962	0.00273685	0.0430913
CREG1	1.19354	0.00183122	0.0360425
EFHD2	1.19079	0.00218388	0.0383888
CTSL	1.18683	0.00073155	0.0224531
PRDX5	1.1861	0.00240218	0.0404283
ERO1A	1.18609	0.00100237	0.0263337
ATG101	1.18595	0.00123339	0.0296282
SCCPDH	1.18543	0.00359687	0.0497648
EIF2A	1.18471	0.0014112	0.0314671
RPL37	1.18261	0.00359536	0.0497648
CLNS1A	1.18246	0.00211295	0.0380862
SLU7	1.1823	0.000569911	0.0203948
TMED4	1.17828	0.00108181	0.0276758
UBA2	1.17731	0.003199	0.0465841
RPL11	1.16889	0.00150917	0.0323222
NOP58	1.16076	0.00357758	0.0496669
RDH10	1.16009	0.000743045	0.0224997
EIF2S2	1.1538	0.00300837	0.0454607
DDX17	1.14295	0.00355769	0.0495187
HMGA1	-1.15461	0.00148254	0.032126
TUBB4B	-1.15971	0.00227869	0.0390546
KRT8	-1.18109	0.00154498	0.0326571
CARM1	-1.19168	0.00171978	0.0350943
MYBL2	-1.19496	0.00189395	0.0366092
DHX30	-1.19571	0.00231701	0.0394344
KRT80	-1.19675	0.00242187	0.0404851
DHCR7	-1.19932	0.00186818	0.0363595
B4GALNT1	-1.20244	0.00147871	0.032126
AL662797.1	-1.20399	0.000908751	0.0250063
KIF20A	-1.20919	0.000672099	0.022287
SIX2	-1.20926	0.00274527	0.0430913
TUBB	-1.20938	0.000295128	0.0135927
SNRNP70	-1.21288	0.00204896	0.0376814
ATP6V0A1	-1.21306	0.00284831	0.0439686
TTLL12	-1.21428	0.0022055	0.0383888
LIX1L	-1.2159	0.00218949	0.0383888
SUN2	-1.21654	0.00281148	0.0436194
VPS26B	-1.21691	0.00350474	0.0490462
SPRING1	-1.21702	0.0034015	0.0481537
ETS2	-1.21882	0.0013544	0.0308353
ACTB	-1.22088	9.71841e-05	0.00693531
PTBP1	-1.22095	0.00223648	0.0387028
RANGAP1	-1.22191	0.00136816	0.0309179
TMEM115	-1.22205	0.00123779	0.0296754
TRIM28	-1.22306	0.00261234	0.0420005
GPC1	-1.22469	0.00137499	0.0309575
TSPYL1	-1.22712	0.0013206	0.0307328
APC	-1.22758	0.00180776	0.0358118
SMARCD1	-1.22786	0.00256218	0.0416328
CDC20	-1.23119	0.000170342	0.00977967
FGFR1	-1.23142	0.00154949	0.0326571
SLC27A4	-1.23338	0.00320806	0.0465881
CIZ1	-1.23358	0.00205035	0.0376814
MIEF1	-1.2354	0.00198277	0.0373495
SLC35A4	-1.23771	0.000397171	0.016264
EXOC7	-1.23783	0.000736176	0.0224531
DCPS	-1.2387	0.00169417	0.0348047
KRT8P3	-1.23917	0.00290393	0.0443513
PLK2	-1.23937	6.05718e-05	0.00520534
DAPK3	-1.23937	0.00163209	0.0338713
CNN2	-1.23957	4.45692e-05	0.00414095
ZYX	-1.24079	5.8672e-05	0.0051141
ADCY3	-1.24139	0.00213024	0.0381163
CHAMP1	-1.2426	0.00305841	0.0457555
TFAP2A	-1.24406	0.0002179	0.0112196
EPN1	-1.24525	0.00206909	0.037798
SF3A1	-1.24975	0.00257683	0.0417044
SRRM1	-1.25008	0.000207634	0.0109598
TGFBR2	-1.25242	0.00206302	0.0377438
CDC42EP4	-1.25451	0.00254928	0.0416328
TBC1D1	-1.25461	0.00360103	0.0497661
CCDC85C	-1.25522	0.00205711	0.0377438
FBRSL1	-1.25628	0.00289815	0.0443185
TRIM26	-1.25636	0.00190662	0.0366402
CITED4	-1.25673	0.00247654	0.0411173
LMNA	-1.25706	0.00235077	0.0397869
AC093323.1	-1.25828	0.00183737	0.0360473
POLD1	-1.25836	0.000704379	0.0224531
FOXP4	-1.25886	0.00202701	0.0376814
PLD2	-1.26107	0.00341889	0.0482117
OGFR	-1.26193	0.00195111	0.0371442
TFAP2A-AS2	-1.26232	0.00295979	0.0449232
PRPF6	-1.26405	0.0026382	0.0420836
DDX54	-1.26463	0.0025579	0.0416328
MTMR4	-1.26582	0.00162776	0.0338391
ERCC2	-1.2662	0.00130912	0.0305454
INPPL1	-1.26648	0.00212882	0.0381163
RBM15B	-1.26915	0.00174453	0.0353042
FGFRL1	-1.26924	0.000727948	0.0224531
SAP130	-1.26957	0.00253633	0.0416328
MGRN1	-1.27062	0.00148259	0.032126
PABPC4	-1.27276	0.00125993	0.0299345
KIAA0930	-1.27318	0.00109069	0.0278444
ZBTB24	-1.27484	0.00322388	0.0466125
RTL10	-1.27711	0.00259157	0.041832
MINK1	-1.27862	0.00119065	0.0291172
SEPTIN9	-1.27876	0.00107727	0.0276174
GADD45B	-1.27991	0.000726925	0.0224531
PKP3	-1.2801	0.000925781	0.0252172
PXN-AS1	-1.28053	0.00345723	0.0484528
GNA11	-1.28168	0.00355879	0.0495187
DVL3	-1.2829	0.000281256	0.0133547
ITFG2	-1.28483	0.00313793	0.046142
TPX2	-1.28485	0.000208178	0.0109598
ASB1	-1.28528	0.00178172	0.0354995
CASP2	-1.28608	0.000518835	0.0191925
ABCD1	-1.28821	0.00046151	0.0179149
CNTROB	-1.28834	0.00173408	0.0351512
CHERP	-1.28866	0.00141294	0.0314671
PLK1	-1.29131	1.54318e-05	0.00186449
SRRM2	-1.29197	0.00337873	0.0479426
PXN	-1.29257	0.000471346	0.0180698
FAM189B	-1.29281	1.21181e-05	0.0015566
LASP1	-1.293	0.000746174	0.0225385
UBTF	-1.2931	0.00319342	0.0465584
BAP1	-1.29479	0.00258453	0.0417735
ARHGEF18	-1.29492	0.00159076	0.0333623
PCYT2	-1.29563	0.0010437	0.0268986
NEFH	-1.29883	0.0014523	0.0319898
FOXRED2	-1.29886	0.00059222	0.0207073
PEG10	-1.29893	0.0021453	0.038184
DCAF7	-1.29918	0.00265933	0.0423006
ACTN1	-1.29938	0.000673978	0.0222888
PDZD8	-1.29948	0.00129407	0.0302519
KIF1C	-1.30035	0.00220839	0.0383888
ZC3H18	-1.30064	0.000116173	0.00774679
SLC12A9	-1.30077	0.00148744	0.032126
KIF2C	-1.30124	5.46878e-05	0.00483591
MAP1S	-1.30155	0.00116908	0.0289376
LRSAM1	-1.30303	0.00330584	0.0474044
XAB2	-1.3034	8.26862e-05	0.00631314
HNRNPU	-1.30394	0.0034293	0.0482117
TENT5C	-1.30495	0.0008065	0.0234327
MPP2	-1.30587	0.00262435	0.0420275
VANGL1	-1.30616	0.00104482	0.0268986
EFNB1	-1.30704	0.00294789	0.0447984
UBASH3B	-1.3074	0.00121795	0.0294894
DDX11	-1.30807	0.000793107	0.0232093
SLC30A3	-1.30942	0.000983059	0.0260519
BAIAP2	-1.3108	0.000189562	0.010386
PACS1	-1.31103	0.00274195	0.0430913
RNF169	-1.3112	0.00150554	0.0323222
ATXN2L	-1.31358	0.000866354	0.0242343
SCRIB	-1.31386	0.00177537	0.0354995
SYNPO	-1.31608	0.000855363	0.024162
LRRC37A16P	-1.3176	0.00322166	0.0466125
ZNF217	-1.31783	0.000518023	0.0191925
AP3D1	-1.31798	0.00333685	0.0475696
PPP6R1	-1.3195	0.000739667	0.0224531
EHMT2	-1.32017	0.00118589	0.0290867
XRRA1	-1.32047	0.00221922	0.0385222
RPS6KA4	-1.32185	0.000148214	0.00886599
ARL4D	-1.32385	0.00332673	0.047527
UBN1	-1.32431	0.00313263	0.046142
PPARD	-1.32433	0.000760739	0.0226976
VPS18	-1.32587	0.00051431	0.0191925
CDC25B	-1.32644	9.32716e-05	0.00676948
AC104116.1	-1.32668	0.00337318	0.0479196
ZDHHC18	-1.3269	0.000459068	0.0178978
SH3BP5L	-1.32836	0.00341154	0.0482038
KIF11	-1.3285	0.000145843	0.00883975
TBC1D2	-1.32854	0.000230294	0.0115649
TUBB4A	-1.32904	0.000106215	0.00728172
SEMA3F	-1.32966	0.00153459	0.032568
PIP4K2B	-1.33	0.000186007	0.0103175
CHTF18	-1.3301	0.00101811	0.0265471
GIPC3	-1.33038	0.00318999	0.0465584
WIZ	-1.33063	0.000984177	0.0260519
FAM83D	-1.33103	3.71571e-05	0.00371663
NOP9	-1.33116	0.00214654	0.038184
GATAD2A	-1.33149	0.00144641	0.0319737
PABPC4-AS1	-1.33163	0.000394679	0.0162164
ATP13A2	-1.33231	0.000845092	0.0240388
MICAL2	-1.33235	0.00224934	0.0387693
MYBBP1A	-1.3326	0.000870282	0.0242467
TTYH3	-1.33274	0.000403441	0.016302
ITPK1	-1.33301	0.000223715	0.0114226
DNMT3B	-1.33331	0.00197682	0.0373495
KAT7	-1.33347	7.94354e-05	0.00624181
SELENON	-1.334	8.89518e-05	0.00657585
FGD1	-1.33512	0.000526037	0.0192553
CLASP1	-1.33521	0.00355729	0.0495187
AC011558.1	-1.33935	0.000555973	0.0201322
CDCA8	-1.34025	9.28574e-05	0.00676948
NCS1	-1.34086	0.0022423	0.0387028
CBX4	-1.34088	0.0018182	0.0359603
TFCP2L1	-1.34096	0.00193145	0.0368617
MLLT1	-1.34101	0.000408573	0.0164548
GTF3C1	-1.34103	0.00211661	0.0380958
FOXM1	-1.34123	0.000100877	0.00711756
FLNA	-1.34432	0.00275081	0.0430913
AC006441.3	-1.34478	0.000453201	0.0178273
PSRC1	-1.34487	0.00144895	0.0319737
TAOK2	-1.34574	0.000229383	0.0115649
MAPK8IP1	-1.34646	0.00119313	0.0291196
VCPIP1	-1.34692	0.000190834	0.010386
JADE2	-1.3473	0.0013347	0.0307328
CCND1	-1.34774	0.000373774	0.0157485
KLHL36	-1.34825	0.000375547	0.0157485
ATN1	-1.34832	0.00133753	0.0307328
AC008870.3	-1.34964	0.00136122	0.0309179
SIPA1L1	-1.34999	0.00110568	0.0279931
NR2F2	-1.35063	0.000905207	0.0250063
NFIX	-1.35172	0.00121173	0.0293971
SNX27	-1.35186	0.00135216	0.0308353
VPS53	-1.35232	0.00240983	0.0404283
GATA2	-1.35469	0.000812224	0.0234335
NFIC	-1.35771	0.000717018	0.0224531
AC123768.4	-1.3582	0.000196371	0.010589
SON	-1.35941	0.00344632	0.0483952
BRF1	-1.36013	0.00112607	0.0282746
EXTL3	-1.36081	0.000200544	0.0107335
EFNB2	-1.36108	0.00233732	0.0396694
RNF20	-1.36116	0.000308104	0.0137721
REXO1	-1.36139	0.0030202	0.0454607
AP5B1	-1.3624	0.00244249	0.0407424
PML	-1.3628	0.000613616	0.0210456
FBLIM1	-1.36336	0.00191217	0.036689
FAM83H	-1.3636	0.000915702	0.0251108
PPP1R3D	-1.36384	0.00120094	0.0291933
NACC1	-1.36476	0.000152307	0.0090642
F8A1	-1.36483	0.00081423	0.0234341
PPM1F-AS1	-1.36635	0.00320982	0.0465881
DBNDD1	-1.36655	0.000486619	0.0184991
ARHGAP31	-1.3684	0.0031066	0.046041
DCTN1	-1.369	0.000401981	0.016302
TBC1D13	-1.36987	0.00250469	0.0414547
HGH1	-1.36998	0.000702262	0.0224531
CCN2	-1.37052	0.00153032	0.0325588
ZNF219	-1.37071	0.0030685	0.0458322
IRX3	-1.37084	0.00197577	0.0373495
ARHGAP11A	-1.37099	1.23978e-05	0.00157594
DGKZ	-1.37133	2.14457e-05	0.00235767
HASPIN	-1.37245	0.000166454	0.00962673
HOXB13	-1.37245	8.06942e-05	0.00624181
MSX1	-1.37381	0.000179257	0.0100343
ZBED3	-1.37392	0.00245857	0.0408746
SYNGAP1	-1.37495	0.00302415	0.0454607
SMTN	-1.37817	8.58502e-05	0.00646685
NCOA6	-1.37834	0.00183649	0.0360473
RNF26	-1.37903	8.9362e-05	0.00657585
MEX3A	-1.37962	0.00331975	0.0474922
GPRC5B	-1.37968	0.000643329	0.0215083
DBF4B	-1.37985	0.000714865	0.0224531
ZNF142	-1.38095	0.00146679	0.032126
AMOTL1	-1.38098	0.00310889	0.046041
MIB2	-1.38163	0.00305962	0.0457555
MICALL1	-1.38225	0.000739459	0.0224531
MARK4	-1.38476	0.000826777	0.0235728
MTCL1	-1.38567	0.000101249	0.00711756
CBX5	-1.38633	0.00186443	0.0363445
KIAA1522	-1.38667	4.46895e-05	0.00414095
AGPAT3	-1.38737	0.000861162	0.0242137
CDK5R1	-1.38903	0.0022612	0.038864
SHISAL1	-1.38985	0.0025714	0.0416718
PPP1R9B	-1.3904	0.00227066	0.0389716
MTSS2	-1.39209	0.000520535	0.0191925
FBRS	-1.39216	3.10114e-05	0.0031801
UPF1	-1.39265	0.000203915	0.0108663
HSPA1B	-1.39375	0.000597427	0.0207704
FASN	-1.39473	0.000908443	0.0250063
TBX3	-1.39512	0.00145863	0.0320138
NSD1	-1.39677	0.00189276	0.0366092
PITPNM2	-1.39694	0.00213451	0.0381368
AC011446.1	-1.39787	0.0010113	0.026426
ARHGEF11	-1.39839	0.00224168	0.0387028
VDR	-1.39877	0.00234864	0.0397869
NBEAL2	-1.39932	0.000689169	0.0224531
CEP170B	-1.40101	0.000867488	0.0242343
KIF18B	-1.40103	8.37078e-06	0.00120175
GPR63	-1.40113	0.00212811	0.0381163
DYNLL2	-1.40114	0.00030068	0.0136161
ASAP3	-1.40124	0.00319094	0.0465584
ATXN1L	-1.40143	0.00147458	0.032126
CBX2	-1.40216	0.000613817	0.0210456
GAS2L1	-1.40236	0.000755009	0.022658
SYNM	-1.40351	0.000300368	0.0136161
CCDC120	-1.40414	0.000109979	0.00737417
AC138150.1	-1.4045	0.000942139	0.0254696
ARHGAP23	-1.40548	0.00172864	0.0351512
MYLK	-1.40622	0.0031384	0.046142
SMG6	-1.40694	0.00124064	0.0296852
SLC43A2	-1.40769	0.00138515	0.0310717
LMNB2	-1.40772	0.00203295	0.0376814
ZC3H13	-1.41158	0.0017337	0.0351512
ATF7IP	-1.41201	0.000277064	0.0132556
ZNF574	-1.41205	0.00126882	0.0300065
LIMK1	-1.41716	0.00158417	0.0333305
TCF20	-1.41854	0.00184463	0.0361317
WHRN	-1.41927	0.000519427	0.0191925
GIGYF2	-1.42146	0.00104097	0.0268986
HIP1	-1.42184	0.00191716	0.036727
HDAC4	-1.42381	0.00285142	0.0439686
SLC45A4	-1.42473	0.00198332	0.0373495
CBX6	-1.42499	3.75181e-05	0.00372222
PPP1R26	-1.42504	0.00328372	0.0471427
FAAP100	-1.42533	0.000690474	0.0224531
HR	-1.42713	0.00261903	0.0420274
RBM12B	-1.42898	0.000268159	0.0130894
NLRX1	-1.42987	0.00304815	0.045696
2001-08-01	-1.43026	0.00260106	0.0419297
TNRC18	-1.43101	0.00301645	0.0454607
KCNAB2	-1.43206	0.0021432	0.038184
CCDC71L	-1.437	3.0939e-05	0.0031801
NUMA1	-1.43745	0.00256107	0.0416328
NDST1	-1.43874	0.000550411	0.0199901
ESPL1	-1.44001	6.64844e-05	0.00555691
CREBBP	-1.44152	0.00235737	0.0398093
MAST4	-1.44157	0.00267676	0.0424215
SETD1B	-1.44167	0.000569523	0.0203948
AC036108.2	-1.44262	0.00133979	0.0307328
ZNF646	-1.44357	0.00037947	0.0158584
AC020763.4	-1.4441	0.00165547	0.0341822
CEBPA	-1.44565	4.15904e-05	0.00399315
EHMT2-AS1	-1.44737	0.000811604	0.0234335
KRBA1	-1.44921	0.000909843	0.0250063
RAI1	-1.45174	0.000176001	0.00996836
TRERF1	-1.45237	0.000719527	0.0224531
INCENP	-1.4551	2.27053e-06	0.000424151
SAPCD2	-1.4562	0.000220921	0.0113273
ZNF205	-1.45775	0.0012471	0.0297499
HOXC13	-1.45856	1.74226e-05	0.00206416
MAST3	-1.45883	0.00353407	0.0493436
MFAP3L	-1.46435	0.000209827	0.0109617
DDN	-1.46465	0.00152666	0.0325588
MYO18A	-1.46485	0.00310064	0.046041
IQSEC2	-1.46498	0.00267174	0.0423969
AL450306.1	-1.46606	0.00315432	0.0463203
GPER1	-1.46705	0.00022881	0.0115649
ZBTB9	-1.46928	9.94763e-06	0.00136394
PDE4A	-1.4714	0.000584012	0.0206571
NECTIN1	-1.47354	0.000196976	0.010589
EHBP1L1	-1.47449	0.00147501	0.032126
MLXIP	-1.47484	0.000624015	0.0211524
GPRASP2	-1.47583	0.00263446	0.042079
TPPP	-1.47744	0.00286279	0.0440537
KIAA1671	-1.47846	0.000707949	0.0224531
CCNF	-1.47879	0.000402018	0.016302
BCL9L	-1.47974	2.92518e-05	0.00305093
GAS1	-1.48135	9.03303e-06	0.00126701
THRA	-1.48227	0.00029674	0.0135927
PRR12	-1.48651	0.000210198	0.0109617
SKI	-1.48776	0.00136566	0.0309179
SUFU	-1.49111	0.00128929	0.0301982
ARHGAP35	-1.49163	0.00171645	0.0350852
RTN4R	-1.49294	0.00313441	0.046142
THBS1	-1.49736	4.04303e-10	2.05571e-07
AC015813.6	-1.49965	5.62698e-05	0.00494
SOCS7	-1.50137	0.000973893	0.025892
BCORL1	-1.50248	0.000375077	0.0157485
ANKRD52	-1.50593	1.9366e-05	0.00220863
ZNF316	-1.51018	0.000730317	0.0224531
DTX4	-1.51309	0.000403172	0.016302
RTL5	-1.51546	0.00188337	0.0365386
ENC1	-1.51565	0.000214154	0.0111205
LRFN1	-1.51566	0.00216432	0.0382771
NBPF1	-1.51606	7.67685e-05	0.00612291
FOXK1	-1.51956	0.000304242	0.0136999
PRRC2A	-1.52271	0.000146103	0.00883975
BCL9	-1.52417	1.78443e-05	0.00209379
AL671710.1	-1.53407	0.00176368	0.0353984
HES2	-1.53683	0.00072479	0.0224531
CBL	-1.53735	7.62899e-05	0.00612291
SRF	-1.53875	1.8051e-07	4.82321e-05
NEURL1B	-1.53987	0.00182812	0.0360397
CARD10	-1.54111	0.000351427	0.0154261
SALL2	-1.54128	0.000278083	0.0132556
FBXL19	-1.54584	0.000388381	0.0160826
RGS3	-1.5505	0.000932033	0.0253309
KIF3C	-1.55151	0.000470316	0.0180698
HNRNPUL2	-1.56463	0.00071081	0.0224531
FSIP1	-1.56607	0.00111051	0.027999
IL18BP	-1.56968	0.00043438	0.0172102
EVPL	-1.57465	0.00094306	0.0254696
PALM2AKAP2	-1.57637	8.57338e-05	0.00646685
AL133346.1	-1.58126	7.44265e-05	0.00601475
MSMP	-1.58272	0.00335255	0.0476939
SOWAHA	-1.58708	0.00327043	0.0471181
DAB2IP	-1.59391	5.07188e-05	0.00454248
RIMS3	-1.59601	0.00128616	0.0301982
FOXO3B	-1.61272	0.00071387	0.0224531
AC080112.1	-1.61299	0.000170701	0.00977967
TENT5B	-1.6161	0.000162258	0.00951939
SLITRK5	-1.64565	0.000105263	0.00725721
HEYL	-1.64787	5.09973e-05	0.00454248
STON2	-1.64858	0.000612074	0.0210456
NUAK2	-1.66229	1.74589e-07	4.82321e-05
TNRC6B	-1.67359	0.000520587	0.0191925
EGR3	-1.67381	0.00312021	0.0460968
CCN1	-1.67969	7.99961e-13	6.1012e-10
AC020913.1	-1.6827	0.00204447	0.0376814
SP6	-1.68582	0.00178327	0.0354995
AC013356.2	-1.68725	0.00272895	0.0430807
ARL4C	-1.69239	7.0748e-06	0.00107917
BMP4	-1.69689	1.02158e-06	0.000201069
TLN2	-1.71007	0.0011313	0.0282895
KBTBD11	-1.72417	7.27816e-05	0.00596076
TNS4	-1.75875	3.6211e-06	0.000617377
NKD1	-1.78381	1.86022e-05	0.00216193
HELZ2	-1.80845	0.000118948	0.00781367
MAP1A	-1.82191	0.000726167	0.0224531
ZNF618	-1.9013	0.00292873	0.0446184
ADAMTS15	-1.91999	0.000166267	0.00962673
ALX4	-1.98167	0.000425506	0.0170244
S1PR1	-2.15193	0.00019129	0.010386
ZNF280A	-2.93463	3.1774e-05	0.00323115
